# Supplementary material for: Infrared Spectroscopy of Urine for the Non-Invasive Detection of Endometrial Cancer
Source: Cancers (Basel). 2022 Oct 13;14(20):5015. doi: 10.3390/cancers14205015 (PMC9600188; doi:10.3390/cancers14205015)
Supplement: Supplementary file 1 [file cancers-14-05015-s001.zip]

Archive with 1 entries (1 files):
- cancers-1932162-supplementary.pdf
